# Supplementary material for: A fluorogenic cyclic peptide for imaging and quantification of drug-induced apoptosis
Source: Nat Commun. 2020 Aug 12;11:4027. doi: 10.1038/s41467-020-17772-7 (PMC7423924; doi:10.1038/s41467-020-17772-7)
Supplement: Supplementary file 8 — Source Data [file 41467_2020_17772_MOESM8_ESM.xlsx]

## Sheet: FIG 1B
	Flow cytometry screening apopeptides
Fold increase (Ff)	Apo-0	Apo-2	Apo-3	Apo-4	Apo-5	Apo-6	Apo-7	Apo-8	Apo-9	Apo-10	Apo-11	Apo-12	Apo-13	Apo-14	Apo-15
Data 1	<1	21.3	13.6	6.14	5.2	19.1	8.15	16.85	<1	<1	8.2	<1	4.6	<1	9.4
Data 2	<1	18.2	19.4	6.1	7.1	15.45	7.1	11.7	<1	<1	6.9	<1	5.44	<1	14.1
Data 3	<1	18	14.1	4.96	10	13.9	8.2	11.15	<1	<1	6.85	<1	5.4	<1	13.2
Data 4	<1	16.2	9.25			25.2			<1	<1	5.6	<1	6.6	<1	17.6
Background (Bf)	Apo-0	Apo-2	Apo-3	Apo-4	Apo-5	Apo-6	Apo-7	Apo-8	Apo-9	Apo-10	Apo-11	Apo-12	Apo-13	Apo-14	Apo-15
Data 1	2.23177	5.28417	2.43119	1.81703	2.50616	4.93629	3.00242	9.88797	n.d.	n.d.	1.25483	1.22378	0.935903	0.910108	3.68069
Data 2	2.07542	6.19368	2.57826	2.31207	3.1063	6.36016	3.97084	9.50741	n.d.	n.d.	1.21851	1.11332	0.815859	0.821336	3.28323
Data 3	2.24736	5.89038	5.93301	4.72082	2.85538	3.18987	3.41986	9.49463	n.d.	n.d.	1.21938	1.57108	0.825479	0.811154	5.18387
Data 4	2.99449	9.22739	7.79605	2.98306	6.39995	6.4867	5.63842	11.9493							4.56925
Data 5	2.48521				3.31787	7.02436		15.9733							0.994891
Data 6															0.979732
Data 7															1.08741
Data 8															1.11753

## Sheet: FIG 2D
	Flow cytometry in different lineages (Apo-15 and Ann V)
	Neutrophils
	Apo-15 0 h	Ann V 0 h	Apo-15 18h	Ann V 18h	Apo-15 EDTA 18h	Ann V EDTA 18h
Data 1	3.18	1.99	37.9	52.7	45.6	0.5
Data 2	2.5	1.35	68.1	70.5	30.9	0
Data 3	3.81	1.09	42.2	46.6	30.2	0.5
Data 4	2.8	2.59	47	51.9	65.5	0
Data 5	2.72	3.69	28.7	32	73.9	0.5
Data 6	3.5	2.59	12	59.2
Data 7			55.8	56.9
Data 8			46.4	54.7
Data 9			58	56.2
Data 10			77.1	68
Data 11			38.2	42.1
Data 12			63	61.5
Data 13			46.5	44.8
Data 14			31.4	31.8
Data 15			60.6	64.6
Data 16			54.4	54.7
Data 17			67.3	60.9
Data 18			44.7	43.7
Data 19			67.3	65.3
Data 20			58.7	57.6
Data 21			45.6	48
Data 22			38.3	40.7
Data 23			30.2	35.2
Data 24			66.9	65.8
Data 25			73.5	72.2
	BL-2
	Apo-15 0h UV	Ann V 0h UV	Apo-15 3h UV	Ann V 3h UV	Apo-15 EDTA 3h UV	Ann V EDTA 3h UV
Data 1	28.3	25.4	86.7	86.9	56.4	1.35
Data 2	33.1	28.9	56.4	45.3	51.1	1.09
Data 3	11.2	10.3	51.1	46.5	53	2.59
Data 4			38.7	34.9
	Epithelial
	Apo-15 UNT	Ann V UNT	Apo-15 ST	Ann V ST	Apo-15 EDTA ST	Ann V EDTA ST	UNT = untreated
Data 1	5.76	6.98	11.8	14.1	8.26	0.024	ST = staurosporine
Data 2	5.9	6.19	15.5	17.9	16.1	0.1
Data 3	10.6	7.11	27.1	25.5	17.6	0.37
Data 4	5.81	5.88	18.6	29.1	18.9	3
Data 5	12	13	9	22	15.3	2

## Sheet: FIG 3B
	Apo15 binding to different lipids
	PA	PC	PE	PG	PS	CL
Data 1	5132	2198.84	3413.51	12344.8	23460.5	3384.83
Data 2	1510	1527.84	2016.51	9524.84	30322.5	2791.83
Data 3	212.16	2804.84	2319.49	14479.8	18873.5	7266.16
Data 4	2122	187.16	4275.83	1796.16	13885.5	3167.49
Data 5	2587	1163.84	3402.83	1639.16	15912.5	3142.49
Data 6	1001	246.16	3620.83	216.16	15959.5	2644.49
Data 7		5153.16	7734.84	1912.84	3801.51	5337.16
Data 8		3729.16	8072.84	1600.84	7073.51	5358.16
Data 9		3681.16	7423.84	2040.84	5604.51	5262.16
Data 10		7575.84	4121	5543	8072.84	6659.16
Data 11		6808.84	3889	4332	8954.84	6243.16
Data 12		1120.84	5232	3901	8653.84	5940.16
Data 13		3718.16			23538.8
Data 14		3229.16			24755.8
Data 15		4501.16			26826.8
Data 16		635.16			5467.84
Data 17		232.16			3886.84
Data 18		2152.16			3088.84

## Sheet: FIG 3C
	Competition Apo-15 vs Ann V
	0	5	20	85	270	[Ann V]
Data 1	4580	3221	2752	1491	1142
Data 2	6913	5124	5132	4606	1815
Data 3	6605	6284	4650	2989	1826
Data 4	4883	4915			1861

## Sheet: FIG 3F
	Kinetic analysis (Apo-15)
			Intensity values (x10000)
	time (s)	Data 1	Data 2	Data 3
	30	0.4	0.2	0.3
	60	0.4187	0.5187	0.3187
	90	0.6	0.7	0.5589
	120	0.462	0.562	0.362
	150	0.4869	0.4	0.3869
	180	0.613	0.713	0.513
	210	0.6708	0.7	0.5708
	240	0.6132	0.7132	0.5132
	270	1.0044	1.1544	0.8544
	300	1.3102	1.2	1.1602
	330	1.8039	1.9539	1.6539
	360	1.9419	2.0919	1.7919
	390	2.479	2.4	2.329
	420	2.0933	2	1.9433
	450	2.2558	2.4058	2.1058
	480	2.5427	2.6927	2.3927
	510	2.2487	2.1	2.0987
	540	2.917	3.067	2.767
	570	2.6158	2.8658	2.3658
	600	2.7022	2.9522	2.5
	630	2.9776	3.2276	2.7276
	660	2.8349	3.0849	2.5849
	690	2.9876	3.2376	2.7376
	720	3.3316	3.3	3.0816
	750	2.9776	3.1	2.7276
	780	2.9012	3.1512	2.6512
	810	2.8668	3.1168	2.5
	840	2.9501	3	2.7001
	870	2.8608	3.1108	2.6108
	900	2.9305	3.1805	2.6805

## Sheet: FIG 4A
	Phagocytosis (hMDMs)
3 h	0	100	300	[Apo-15]
Data 1	5.97	8.86	7.46
Data 2	11.4	13.9	14.4
Data 3	7.57	7.02	6.93
18 h	0	100	300	[Apo-15]
Data 1	42.4	40.4	40.9
Data 2	58.2	57.1	63.7
Data 3	70	60.4	64.8

## Sheet: FIG 4C
	Phagocytosis assay (%)
	Untreated	Protein S only	Apo-15 60 nM	Apo-15 600 nM	Annexin V
Data 1	15.2	56.4	52.1	50	30
Data 2	8.79	42.8	48.5	58	35
Data 3	10.9	52.2	35.4	54	33
Data 4		52.2	60.5
Data 5		48.5	61.7
Data 6		44.9

## Sheet: FIG 5A
	Caspase dependency
	QVD	CDKi	QVD+CDKi
Data 1	2.96	57.1	6.48
Data 2	7.02	64.3	5.62
Data 3	2.9	39.1	8.35
Data 4	4.03	90.1	15.31

## Sheet: FIG 5C
	Apo-15 positive cells (total per tissue)
	LPS	LPS+CDKi
Data 1	40	86
Data 2	24	163
Data 3	17	38
Data 4	45	72
Data 5	26	64
Data 6	48	115
Data 7	18	26
Data 8	34	155

## Sheet: FIG 5D
	Neutrophils Apo-15 positive (%)
	LPS	LPS+CDKi
Data 1	5.65	24.9
Data 2	4.04	29.4
Data 3	5.16	35.9
Data 4	4.36	27.6

[truncated: 6 more sheets: FIG S1, FIG S4, FIG S10, FIG S11, FIG S12, FIG S14]
